# Supplementary material for: Predictors of STD Screening From the Indigenist Stress-Coping Model Among Native Adults With Binge Substance Use
Source: Front Public Health. 2022 Aug 12;10:829539. doi: 10.3389/fpubh.2022.829539 (PMC9411734; doi:10.3389/fpubh.2022.829539)
Supplement: Supplementary file 1 [file Table_1.XLSX]

## Sheet: Sup T1_missing distribution
	Supplemental Table 1. Distribution of Missing Data
				Non-Missing STD Test Status
	Variable		Response	N=254
	Sociodemographic Characteristsics
		Age	Non-Missing	254 (100%)
		Gender	Male	136 (53.5%)
			Female	118 (46.5%)
		Marital Status	Single/Divorced/Separated	143 (56.3%)
			Married/Cohabiting	93 (36.6%)
			Missing	18 ( 7.1%)
		Have Any Children	No	63 (24.8%)
			Yes	190 (74.8%)
			Missing	1 ( 0.4%)
		Education Status	Did Not Complete High School	119 (46.9%)
			High School Diploma	64 (25.2%)
			GED	28 (11.0%)
			Some College/Technical Classes, No Degree	32 (12.6%)
			Associates/Technical Degree	7 ( 2.8%)
			Bachelors Degree (BA, BS)	1 ( 0.4%)
			Graduate Degree (Masters/Doctoral)	1 ( 0.4%)
			Missing	2 ( 0.8%)
		Number of People Living in the House	Missing	14 (5.5%)
	Life stressors
		Employment Status	No	228 (89.8%)
			Yes	24 ( 9.4%)
			Missing	2 ( 0.8%)
	Traumatic Stressors
		Historical Loss Scale
		Less People Speaking Language	Never	97 (38.2%)
			Yearly or Special Times	35 (13.8%)
			Monthly	16 ( 6.3%)
			Weekly	14 ( 5.5%)
			Daily	33 (13.0%)
			Several Times a Day	43 (16.9%)
			Don't Know	6 ( 2.4%)
			Refuse to Answer	10 ( 3.9%)
		Less Knowledge and Participation in Traditional and Spiritual Ways	Never	102 (40.2%)
			Yearly or Special Times	39 (15.4%)
			Monthly	21 ( 8.3%)
			Weekly	17 ( 6.7%)
			Daily	34 (13.4%)
			Several Times a Day	25 ( 9.8%)
			Don't Know	7 ( 2.8%)
			Refuse to Answer	9 ( 3.5%)
		Loss of Family Ties Because of Earlier Boarding Schools	Never	162 (63.8%)
			Yearly or Special Times	29 (11.4%)
			Monthly	11 ( 4.3%)
			Weekly	9 ( 3.5%)
			Daily	15 ( 5.9%)
			Several Times a Day	14 ( 5.5%)
			Don't Know	4 ( 1.6%)
			Refuse to Answer	10 ( 3.9%)
		Loss of Self-Respect from Poor Treatment by Government Officials	Never	140 (55.1%)
			Yearly or Special Times	30 (11.8%)
			Monthly	19 ( 7.5%)
			Weekly	15 ( 5.9%)
			Daily	16 ( 6.3%)
			Several Times a Day	19 ( 7.5%)
			Don't Know	5 ( 2.0%)
			Refuse to Answer	10 ( 3.9%)
		Loss of Trust in White People From Broken Treaties	Never	155 (61.0%)
			Yearly or Special Times	33 (13.0%)
			Monthly	9 ( 3.5%)
			Weekly	10 ( 3.9%)
			Daily	17 ( 6.7%)
			Several Times a Day	15 ( 5.9%)
			Don't Know	5 ( 2.0%)
			Refuse to Answer	10 ( 3.9%)
		Less Knowledge and Participation in Cultural Activities	Never	140 (55.1%)
			Yearly or Special Times	36 (14.2%)
			Monthly	18 ( 7.1%)
			Weekly	11 ( 4.3%)
			Daily	20 ( 7.9%)
			Several Times a Day	14 ( 5.5%)
			Don't Know	5 ( 2.0%)
			Refuse to Answer	10 ( 3.9%)
		Effects of Alcoholism on People	Never	93 (36.6%)
			Yearly or Special Times	27 (10.6%)
			Monthly	25 ( 9.8%)
			Weekly	24 ( 9.4%)
			Daily	42 (16.5%)
			Several Times a Day	28 (11.0%)
			Don't Know	4 ( 1.6%)
			Refuse to Answer	11 ( 4.3%)
		Loss of Respect by Children and Grandchildren for Elders	Never	94 (37.0%)
			Yearly or Special Times	35 (13.8%)
			Monthly	21 ( 8.3%)
			Weekly	22 ( 8.7%)
			Daily	47 (18.5%)
			Several Times a Day	20 ( 7.9%)
			Don't Know	3 ( 1.2%)
			Refuse to Answer	12 ( 4.7%)
		Loss of People Through Early Death	Never	89 (35.0%)
			Yearly or Special Times	33 (13.0%)
			Monthly	24 ( 9.4%)
			Weekly	26 (10.2%)
			Daily	43 (16.9%)
			Several Times a Day	26 (10.2%)
			Don't Know	3 ( 1.2%)
			Refuse to Answer	10 ( 3.9%)
		Less Understanding in Preparing Traditional Healthy Foods and Activities	Never	115 (45.3%)
			Yearly or Special Times	34 (13.4%)
			Monthly	24 ( 9.4%)
			Weekly	15 ( 5.9%)
			Daily	38 (15.0%)
			Several Times a Day	14 ( 5.5%)
			Don't Know	4 ( 1.6%)
			Refuse to Answer	10 ( 3.9%)
		Discrimination Scale
		Global Discrimination Scale
		Someone Said Something Bad/Insulting Because Participant Was Native American	Never	115 (45.3%)
			Sometimes	113 (44.5%)
			Always	18 ( 7.1%)
			Don't Know	0 ( 0.0%)
			Refuse to Answer	8 ( 3.1%)
		Someone Ignored/Excluded Participant From Some Activities Because Native American	Never	159 (62.6%)
			Sometimes	72 (28.3%)
			Always	14 ( 5.5%)
			Don't Know	0 ( 0.0%)
			Refuse to Answer	9 ( 3.5%)
		Someone Said a Racial Slur/Insult To/About Participant	Never	132 (52.0%)
			Sometimes	96 (37.8%)
			Always	18 ( 7.1%)
			Don't Know	0 ( 0.0%)
			Refuse to Answer	8 ( 3.1%)
		Participant Felt Threatened by Someone Because Worried They May Harm Them Because Native American	Never	160 (63.0%)
			Sometimes	69 (27.2%)
			Always	17 ( 6.7%)
			Don't Know	0 ( 0.0%)
			Refuse to Answer	8 ( 3.1%)
		Someone Treated Participant Unfairly Because Native American	Never	133 (52.4%)
			Sometimes	98 (38.6%)
			Always	15 ( 5.9%)
			Don't Know	0 ( 0.0%)
			Refuse to Answer	8 ( 3.1%)
		Authority Discrimination Scale
		Person Working at a Place of Business Treated Participant Disrespectfully/ Would Not Assist Because Native American	Never	133 (52.4%)
			Sometimes	94 (37.0%)
			Always	18 ( 7.1%)
			Don't Know	0 ( 0.0%)
			Refuse to Answer	9 ( 3.5%)
		Someone Suspected/Treated Participant As If They Were Doing Something Wrong Because Native American	Never	127 (50.0%)
			Sometimes	100 (39.4%)
			Always	17 ( 6.7%)
			Don't Know	0 ( 0.0%)
			Refuse to Answer	10 ( 3.9%)
		Police Hassled/Harassed Participant Because Native American	Never	149 (58.7%)
			Sometimes	78 (30.7%)
			Always	18 ( 7.1%)
			Don't Know	0 ( 0.0%)
			Refuse to Answer	9 ( 3.5%)
		School/Work Discrimination Scale
		Encountered a Teacher/Employer Who Was Surprised That Participant as a Native American Did Something Really Well	Never	141 (55.5%)
			Sometimes	84 (33.1%)
			Always	20 ( 7.9%)
			Don't Know	0 ( 0.0%)
			Refuse to Answer	9 ( 3.5%)
		Encountered a Teacher/Employer Who Didn't Expect Participant To Do Well Because Native American	Never	143 (56.3%)
			Sometimes	85 (33.5%)
			Always	16 ( 6.3%)
			Don't Know	0 ( 0.0%)
			Refuse to Answer	10 ( 3.9%)
	Cultural Buffers
		Preferred Language Spoken	Native Language	50 (19.7%)
			English	121 (47.6%)
			Both English and Native Language	72 (28.3%)
			Other	1 ( 0.4%)
			Don't Know	2 ( 0.8%)
			Refuse to Answer	8 ( 3.1%)
		Importance of Participating in Tribe's Traditional Practices & Ceremonies	Not At All Important	58 (22.8%)
			Not Very Important	42 (16.5%)
			Somewhat Important	67 (26.4%)
			Very Important	61 (24.0%)
			Don't Know	2 ( 0.8%)
			Refuse to Answer	24 ( 9.4%)
		Spiritual Coping Scale: Extent to Which Spirituality is Involved in Dealing with Stressful Situatons	Not Involved At All	53 (20.9%)
			Not Very Involved	27 (10.6%)
			Somewhat Involved	72 (28.3%)
			Very Involved	33 (13.0%)
			Don't Know	28 (11.0%)
			Refuse to Answer	41 (16.1%)
	Data are presented as mean (SD) or median (IQR) for continuous measures, and n (%) for categorical measures.
