# Supplementary material for: Predictors of STD Screening From the Indigenist Stress-Coping Model Among Native Adults With Binge Substance Use
Source: Front Public Health. 2022 Aug 12;10:829539. doi: 10.3389/fpubh.2022.829539 (PMC9411734; doi:10.3389/fpubh.2022.829539)
Supplement: Supplementary file 2 [file Table_2.XLSX]

## Sheet: Sup T2_missing-STD test statu
	Supplemental Table 2. Characteristics of participants included (n = 254) and excluding from the analyses (n = 47), due to missing data on STD test status
				Total Non-Missing	Non-Missing STD Test Status	Missing STD Test Status	Total
	Variable			For Numeric Variables	N=254	N=47	N=301
	Sociodemographic Characteristsics
		Age		300	33.58 (8.76)	35.20 (10.38)	33.83 (9.03)
		Gender
			Male		136 (53.5%)	25 (53.2%)	161 (53.5%)
			Female		118 (46.5%)	22 (46.8%)	140 (46.5%)
		Marital Status
			Single/Divorced/Separated		143 (56.3%)	35 (74.5%)	178 (59.1%)
			Married/Cohabiting		93 (36.6%)	9 (19.1%)	102 (33.9%)
			Missing		18 ( 7.1%)	3 ( 6.4%)	21 ( 7.0%)
		Any Children
			No		63 (24.8%)	11 (23.4%)	74 (24.6%)
			Yes		190 (74.8%)	36 (76.6%)	226 (75.1%)
			Missing		1 ( 0.4%)	0 ( 0.0%)	1 ( 0.3%)
		Education Status
			Did Not Complete High School		119 (46.9%)	27 (57.4%)	146 (48.5%)
			High School Diploma		64 (25.2%)	13 (27.7%)	77 (25.6%)
			GED		28 (11.0%)	3 ( 6.4%)	31 (10.3%)
			Some College/Technical Classes, No Degree		32 (12.6%)	0 ( 0.0%)	32 (10.6%)
			Associates/Technical Degree		7 ( 2.8%)	0 ( 0.0%)	7 ( 2.3%)
			Bachelors Degree (BA, BS)		1 ( 0.4%)	0 ( 0.0%)	1 ( 0.3%)
			Graduate Degree (Masters/Doctoral)		1 ( 0.4%)	0 ( 0.0%)	1 ( 0.3%)
			Missing		2 ( 0.8%)	4 ( 8.5%)	6 ( 2.0%)
		Number of People Living in the House		277	4 (2-6)	4 (3-6)	4 (2-6)
	Life stressors
		Current Employment Status
			No		228 (89.8%)	42 (89.4%)	270 (89.7%)
			Yes		24 ( 9.4%)	3 ( 6.4%)	27 ( 9.0%)
			Missing		2 ( 0.8%)	2 ( 4.3%)	4 ( 1.3%)
	Traumatic Stressors
		Historical Loss Scale
		Less People Speaking Native Language
			Never		97 (38.2%)	17 (36.2%)	114 (37.9%)
			Yearly or Special Times		35 (13.8%)	6 (12.8%)	41 (13.6%)
			Monthly		16 ( 6.3%)	1 ( 2.1%)	17 ( 5.6%)
			Weekly		14 ( 5.5%)	0 ( 0.0%)	14 ( 4.7%)
			Daily		33 (13.0%)	3 ( 6.4%)	36 (12.0%)
			Several Times a Day		43 (16.9%)	1 ( 2.1%)	44 (14.6%)
			Don't Know		6 ( 2.4%)	1 ( 2.1%)	7 ( 2.3%)
			Refuse to Answer		10 ( 3.9%)	18 (38.3%)	28 ( 9.3%)
		Less Knowledge and Participation in Traditional and Spiritual Ways
			Never		102 (40.2%)	18 (38.3%)	120 (39.9%)
			Yearly or Special Times		39 (15.4%)	5 (10.6%)	44 (14.6%)
			Monthly		21 ( 8.3%)	3 ( 6.4%)	24 ( 8.0%)
			Weekly		17 ( 6.7%)	0 ( 0.0%)	17 ( 5.6%)
			Daily		34 (13.4%)	3 ( 6.4%)	37 (12.3%)
			Several Times a Day		25 ( 9.8%)	1 ( 2.1%)	26 ( 8.6%)
			Don't Know		7 ( 2.8%)	1 ( 2.1%)	8 ( 2.7%)
			Refuse to Answer		9 ( 3.5%)	16 (34.0%)	25 ( 8.3%)
		Loss of Family Ties Because of Earlier Boarding Schools
			Never		162 (63.8%)	24 (51.1%)	186 (61.8%)
			Yearly or Special Times		29 (11.4%)	3 ( 6.4%)	32 (10.6%)
			Monthly		11 ( 4.3%)	3 ( 6.4%)	14 ( 4.7%)
			Weekly		9 ( 3.5%)	0 ( 0.0%)	9 ( 3.0%)
			Daily		15 ( 5.9%)	1 ( 2.1%)	16 ( 5.3%)
			Several Times a Day		14 ( 5.5%)	1 ( 2.1%)	15 ( 5.0%)
			Don't Know		4 ( 1.6%)	1 ( 2.1%)	5 ( 1.7%)
			Refuse to Answer		10 ( 3.9%)	14 (29.8%)	24 ( 8.0%)
		Loss of Self-Respect from Poor Treatment by Government Officials
			Never		140 (55.1%)	22 (46.8%)	162 (53.8%)
			Yearly or Special Times		30 (11.8%)	5 (10.6%)	35 (11.6%)
			Monthly		19 ( 7.5%)	2 ( 4.3%)	21 ( 7.0%)
			Weekly		15 ( 5.9%)	0 ( 0.0%)	15 ( 5.0%)
			Daily		16 ( 6.3%)	2 ( 4.3%)	18 ( 6.0%)
			Several Times a Day		19 ( 7.5%)	2 ( 4.3%)	21 ( 7.0%)
			Don't Know		5 ( 2.0%)	1 ( 2.1%)	6 ( 2.0%)
			Refuse to Answer		10 ( 3.9%)	13 (27.7%)	23 ( 7.6%)
		Loss of Trust in White People from Broken Treaties
			Never		155 (61.0%)	22 (46.8%)	177 (58.8%)
			Yearly or Special Times		33 (13.0%)	6 (12.8%)	39 (13.0%)
			Monthly		9 ( 3.5%)	2 ( 4.3%)	11 ( 3.7%)
			Weekly		10 ( 3.9%)	0 ( 0.0%)	10 ( 3.3%)
			Daily		17 ( 6.7%)	2 ( 4.3%)	19 ( 6.3%)
			Several Times a Day		15 ( 5.9%)	1 ( 2.1%)	16 ( 5.3%)
			Don't Know		5 ( 2.0%)	1 ( 2.1%)	6 ( 2.0%)
			Refuse to Answer		10 ( 3.9%)	13 (27.7%)	23 ( 7.6%)
		Less Knowledge and Participation in Cultural Activities
			Never		140 (55.1%)	22 (46.8%)	162 (53.8%)
			Yearly or Special Times		36 (14.2%)	4 ( 8.5%)	40 (13.3%)
			Monthly		18 ( 7.1%)	3 ( 6.4%)	21 ( 7.0%)
			Weekly		11 ( 4.3%)	0 ( 0.0%)	11 ( 3.7%)
			Daily		20 ( 7.9%)	1 ( 2.1%)	21 ( 7.0%)
			Several Times a Day		14 ( 5.5%)	1 ( 2.1%)	15 ( 5.0%)
			Don't Know		5 ( 2.0%)	2 ( 4.3%)	7 ( 2.3%)
			Refuse to Answer		10 ( 3.9%)	14 (29.8%)	24 ( 8.0%)
		Effects of Alcoholism on People
			Never		93 (36.6%)	17 (36.2%)	110 (36.5%)
			Yearly or Special Times		27 (10.6%)	5 (10.6%)	32 (10.6%)
			Monthly		25 ( 9.8%)	3 ( 6.4%)	28 ( 9.3%)
			Weekly		24 ( 9.4%)	0 ( 0.0%)	24 ( 8.0%)
			Daily		42 (16.5%)	6 (12.8%)	48 (15.9%)
			Several Times a Day		28 (11.0%)	2 ( 4.3%)	30 (10.0%)
			Don't Know		4 ( 1.6%)	1 ( 2.1%)	5 ( 1.7%)
			Refuse to Answer		11 ( 4.3%)	13 (27.7%)	24 ( 8.0%)
		Loss of Respect by Children and Grandchildren for Elders
			Never		94 (37.0%)	20 (42.6%)	114 (37.9%)
			Yearly or Special Times		35 (13.8%)	4 ( 8.5%)	39 (13.0%)
			Monthly		21 ( 8.3%)	2 ( 4.3%)	23 ( 7.6%)
			Weekly		22 ( 8.7%)	1 ( 2.1%)	23 ( 7.6%)
			Daily		47 (18.5%)	3 ( 6.4%)	50 (16.6%)
			Several Times a Day		20 ( 7.9%)	3 ( 6.4%)	23 ( 7.6%)
			Don't Know		3 ( 1.2%)	1 ( 2.1%)	4 ( 1.3%)
			Refuse to Answer		12 ( 4.7%)	13 (27.7%)	25 ( 8.3%)
		Loss of People Through Early Death
			Never		89 (35.0%)	19 (40.4%)	108 (35.9%)
			Yearly or Special Times		33 (13.0%)	5 (10.6%)	38 (12.6%)
			Monthly		24 ( 9.4%)	4 ( 8.5%)	28 ( 9.3%)
			Weekly		26 (10.2%)	0 ( 0.0%)	26 ( 8.6%)
			Daily		43 (16.9%)	4 ( 8.5%)	47 (15.6%)
			Several Times a Day		26 (10.2%)	1 ( 2.1%)	27 ( 9.0%)
			Don't Know		3 ( 1.2%)	1 ( 2.1%)	4 ( 1.3%)
			Refuse to Answer		10 ( 3.9%)	13 (27.7%)	23 ( 7.6%)
		Less Understanding in Preparing Traditional Healthy Foods and Activities
			Never		115 (45.3%)	22 (46.8%)	137 (45.5%)
			Yearly or Special Times		34 (13.4%)	5 (10.6%)	39 (13.0%)
			Monthly		24 ( 9.4%)	2 ( 4.3%)	26 ( 8.6%)
			Weekly		15 ( 5.9%)	1 ( 2.1%)	16 ( 5.3%)
			Daily		38 (15.0%)	2 ( 4.3%)	40 (13.3%)
			Several Times a Day		14 ( 5.5%)	1 ( 2.1%)	15 ( 5.0%)
			Don't Know		4 ( 1.6%)	1 ( 2.1%)	5 ( 1.7%)
			Refuse to Answer		10 ( 3.9%)	13 (27.7%)	23 ( 7.6%)
		Global Discrimination Scale
		Someone Said Something Bad/Insulting because Participant was Native American
			Never		115 (45.3%)	22 (46.8%)	137 (45.5%)
			Sometimes		113 (44.5%)	7 (14.9%)	120 (39.9%)
			Always		18 ( 7.1%)	2 ( 4.3%)	20 ( 6.6%)
			Don't Know		0 ( 0.0%)	1 ( 2.1%)	1 ( 0.3%)
			Refuse to Answer		8 ( 3.1%)	15 (31.9%)	23 ( 7.6%)
		Someone Ignored/Excluded Participant from Some Activities because Participant was Native American
			Never		159 (62.6%)	25 (53.2%)	184 (61.1%)
			Sometimes		72 (28.3%)	4 ( 8.5%)	76 (25.2%)
			Always		14 ( 5.5%)	1 ( 2.1%)	15 ( 5.0%)
			Don't Know		0 ( 0.0%)	1 ( 2.1%)	1 ( 0.3%)
			Refuse to Answer		9 ( 3.5%)	16 (34.0%)	25 ( 8.3%)
		Someone Said a Racial Slur/Insult to/about Participant
			Never		132 (52.0%)	23 (48.9%)	155 (51.5%)
			Sometimes		96 (37.8%)	6 (12.8%)	102 (33.9%)
			Always		18 ( 7.1%)	1 ( 2.1%)	19 ( 6.3%)
			Don't Know		0 ( 0.0%)	1 ( 2.1%)	1 ( 0.3%)
			Refuse to Answer		8 ( 3.1%)	16 (34.0%)	24 ( 8.0%)
		Participant Felt Threatened by Someone Because Worried They May Harm Them Because Native American
			Never		160 (63.0%)	23 (48.9%)	183 (60.8%)
			Sometimes		69 (27.2%)	6 (12.8%)	75 (24.9%)
			Always		17 ( 6.7%)	1 ( 2.1%)	18 ( 6.0%)
			Don't Know		0 ( 0.0%)	1 ( 2.1%)	1 ( 0.3%)
			Refuse to Answer		8 ( 3.1%)	16 (34.0%)	24 ( 8.0%)
		Someone Treated Participant Unfairly Because Native American
			Never		133 (52.4%)	23 (48.9%)	156 (51.8%)
			Sometimes		98 (38.6%)	5 (10.6%)	103 (34.2%)
			Always		15 ( 5.9%)	1 ( 2.1%)	16 ( 5.3%)
			Don't Know		0 ( 0.0%)	1 ( 2.1%)	1 ( 0.3%)
			Refuse to Answer		8 ( 3.1%)	17 (36.2%)	25 ( 8.3%)
		Authority Discrimination Scale
		erson Working at a Place of Business Treated Participant Disrespectfully/Would Not Assist Because Native American
			Never		133 (52.4%)	22 (46.8%)	155 (51.5%)
			Sometimes		94 (37.0%)	6 (12.8%)	100 (33.2%)
			Always		18 ( 7.1%)	2 ( 4.3%)	20 ( 6.6%)
			Don't Know		0 ( 0.0%)	1 ( 2.1%)	1 ( 0.3%)
			Refuse to Answer		9 ( 3.5%)	16 (34.0%)	25 ( 8.3%)
		Someone Suspected/Treated Participant As If They Were Doing Something Wrong Because Native American
			Never		127 (50.0%)	22 (46.8%)	149 (49.5%)
			Sometimes		100 (39.4%)	6 (12.8%)	106 (35.2%)
			Always		17 ( 6.7%)	2 ( 4.3%)	19 ( 6.3%)
			Don't Know		0 ( 0.0%)	1 ( 2.1%)	1 ( 0.3%)
			Refuse to Answer		10 ( 3.9%)	16 (34.0%)	26 ( 8.6%)
		Police Hassled/Harassed Participant Because Native American
			Never		149 (58.7%)	24 (51.1%)	173 (57.5%)
			Sometimes		78 (30.7%)	5 (10.6%)	83 (27.6%)
			Always		18 ( 7.1%)	1 ( 2.1%)	19 ( 6.3%)
			Don't Know		0 ( 0.0%)	1 ( 2.1%)	1 ( 0.3%)
			Refuse to Answer		9 ( 3.5%)	16 (34.0%)	25 ( 8.3%)
		School/Work Discrimination
		Encountered a Teacher/Employer Who Was Surprised That Participant as a Native American Did Something Really Well
			Never		141 (55.5%)	23 (48.9%)	164 (54.5%)
			Sometimes		84 (33.1%)	6 (12.8%)	90 (29.9%)
			Always		20 ( 7.9%)	1 ( 2.1%)	21 ( 7.0%)
			Don't Know		0 ( 0.0%)	1 ( 2.1%)	1 ( 0.3%)
			Refuse to Answer		9 ( 3.5%)	16 (34.0%)	25 ( 8.3%)
		Encountered a Teacher/Employer Who Didn't Expect Participant To Do Well Because Native American
			Never		143 (56.3%)	23 (48.9%)	166 (55.1%)
			Sometimes		85 (33.5%)	6 (12.8%)	91 (30.2%)
			Always		16 ( 6.3%)	1 ( 2.1%)	17 ( 5.6%)
			Don't Know		0 ( 0.0%)	1 ( 2.1%)	1 ( 0.3%)
			Refuse to Answer		10 ( 3.9%)	16 (34.0%)	26 ( 8.6%)
		All Discrimination Items: Full Scale		278	.4 (0-.9)	0 (0-.7)	.3 (0-.9)
		Global Discrimination Scale		278	.4 (0-1)	0 (0-.6)	.2 (0-.8)
		Authority Discrimination Scale		275	.33 (0-1)	0 (0-.67)	.33 (0-1)
		School/Work Discrimination Scale		275	0 (0-1)	0 (0-.5)	0 (0-1)
	Cultural Buffers
		Preferred Language Spoken
			Native Language		50 (19.7%)	9 (19.1%)	59 (19.6%)
			English		121 (47.6%)	9 (19.1%)	130 (43.2%)
			Both English and Native Language		72 (28.3%)	8 (17.0%)	80 (26.6%)
			Other		1 ( 0.4%)	0 ( 0.0%)	1 ( 0.3%)
			Don't Know		2 ( 0.8%)	2 ( 4.3%)	4 ( 1.3%)
			Refuse to Answer		8 ( 3.1%)	19 (40.4%)	27 ( 9.0%)
		Importance of Participating in Traditional Tribal Practices & Ceremonies
			Not At All Important		58 (22.8%)	4 ( 8.5%)	62 (20.6%)
			Not Very Important		42 (16.5%)	5 (10.6%)	47 (15.6%)
			Somewhat Important		67 (26.4%)	7 (14.9%)	74 (24.6%)
			Very Important		61 (24.0%)	4 ( 8.5%)	65 (21.6%)
			Don't Know		2 ( 0.8%)	4 ( 8.5%)	6 ( 2.0%)
			Refuse to Answer		24 ( 9.4%)	23 (48.9%)	47 (15.6%)
		Spiritual Coping Scale: Extent to which Spirituality is Involved in Dealing with Stressful Situations
			Not Involved At All		53 (20.9%)	3 ( 6.4%)	56 (18.6%)
			Not Very Involved		27 (10.6%)	3 ( 6.4%)	30 (10.0%)
			Somewhat Involved		72 (28.3%)	4 ( 8.5%)	76 (25.2%)
			Very Involved		33 (13.0%)	0 ( 0.0%)	33 (11.0%)
			Don't Know		28 (11.0%)	4 ( 8.5%)	32 (10.6%)
		Note:
		Data are presented as mean (SD) or median (IQR) for continuous measures, and n (%) for categorical measures.
